# Supplementary material for: Clinical value of fecal calprotectin for evaluating disease activity in patients with Crohn’s disease
Source: Front Physiol. 2023 Jun 1;14:1186665. doi: 10.3389/fphys.2023.1186665 (PMC10267473; doi:10.3389/fphys.2023.1186665)
Supplement: Supplementary file 1 [file DataSheet1.zip]

Archive with 5 entries (5 files):
- Supplementary Table 1A.docx
- Supplementary Table 1B.docx
- Supplementary Table 2.docx
- Supplementary Table 3A.docx
- Supplementary Table 3B.docx
